# Supplementary material for: 4-Chloro-6,7-dimeth­oxy­quinoline
Source: Acta Crystallogr Sect E Struct Rep Online. 2011 Oct 22;67(Pt 11):o3012. doi: 10.1107/S1600536811042589 (PMC3247411; doi:10.1107/S1600536811042589)
Supplement: Supplementary file 2 [file e-67-o3012-Isup3.hkl]

# 
# h,k,l, Fc-squared, Fo-squared, sigma(Fo-squared) and status flag 
# 
data_I
_shelx_title ' 1 in P2(1)/c' 
_shelx_refln_list_code          4 
_shelx_F_calc_maximum      159.43 
_exptl_crystal_F_000       464.00 
_reflns_d_resolution_high  0.8410 
 
loop_ 
 _symmetry_equiv_pos_as_xyz 
 'x, y, z' 
 '-x, y+1/2, -z+1/2' 
 '-x, -y, -z' 
 'x, -y-1/2, z-1/2' 
 
_cell_length_a    12.5530 
_cell_length_b     4.6499 
_cell_length_c    18.2742 
_cell_angle_alpha  90.000 
_cell_angle_beta  105.786 
_cell_angle_gamma  90.000 
 
_shelx_F_squared_multiplier     1.000 
 
loop_ 
 _refln_index_h 
 _refln_index_k 
 _refln_index_l 
 _refln_F_squared_calc 
 _refln_F_squared_meas 
 _refln_F_squared_sigma 
 _refln_observed_status 
   1   0   0      377.70      332.15     12.50 o 
   2   0   0     9610.19     7151.10    266.36 o 
   3   0   0      602.87      597.47     13.86 o 
   4   0   0     2115.82     2273.78     51.98 o 
   5   0   0       21.15       31.97      1.74 o 
   6   0   0       95.64      112.37      3.19 o 
   7   0   0     4122.49     4260.97     97.33 o 
   8   0   0     1698.25     1753.61     40.72 o 
   9   0   0      186.73      206.14      5.61 o 
  10   0   0        0.05        0.16      0.66 o 
  11   0   0       26.14       20.24      2.18 o 
  12   0   0       58.44       59.54      3.77 o 
  13   0   0       19.90       18.06      2.18 o 
  14   0   0        8.60       11.11      1.98 o 
   1   1   0     7250.97     7247.34    123.65 o 
   2   1   0     9487.13     9413.64    151.64 o 
   3   1   0     7943.72     8157.23    143.09 o 
   4   1   0      104.46       92.64      1.84 o 
   5   1   0     1515.57     1610.11     26.23 o 
   6   1   0       92.22      116.25      2.49 o 
   7   1   0      375.25      440.75      8.22 o 
   8   1   0      106.85      119.44      2.79 o 
   9   1   0      132.45      133.15      3.59 o 
  10   1   0      373.02      377.26      8.38 o 
  11   1   0       12.94       13.25      1.19 o 
  12   1   0        8.05        3.60      1.69 o 
  13   1   0        0.00       -0.10      0.70 o 
  14   1   0        4.65        4.72      2.48 o 
   0   2   0      213.64      230.54      7.51 o 
   1   2   0      151.55      131.75      2.71 o 
   2   2   0        1.02        1.27      0.61 o 
   3   2   0     1118.26     1152.64     19.12 o 
   4   2   0       40.20       31.04      0.98 o 
   5   2   0     1423.20     1460.29     26.38 o 
   6   2   0      226.42      217.30      4.66 o 
   7   2   0        6.57        7.40      0.93 o 
   8   2   0       56.43       53.09      1.73 o 
   9   2   0       75.43       67.00      2.38 o 
  10   2   0        7.26        6.86      1.43 o 
  11   2   0       71.24       64.22      2.66 o 
  12   2   0        1.07        2.33      0.87 o 
  13   2   0       31.31       32.20      2.63 o 
   1   3   0       41.09       44.01      1.49 o 
   2   3   0       29.05       27.23      1.27 o 
   3   3   0       31.42       33.55      1.53 o 
   4   3   0       82.77       83.38      2.53 o 
   5   3   0      136.54      133.98      3.53 o 
   6   3   0       21.11       20.24      1.37 o 
   7   3   0        3.96        3.57      0.79 o 
   8   3   0       36.58       44.52      1.83 o 
   9   3   0       14.10       10.61      1.15 o 
  10   3   0        3.54        1.92      0.84 o 
  11   3   0       10.51       10.37      1.26 o 
  12   3   0       16.60       16.09      1.72 o 
   0   4   0       16.17       13.27      1.53 o 
   1   4   0       62.52       56.57      2.70 o 
   2   4   0        7.77        9.04      1.07 o 
   3   4   0       43.50       45.86      2.15 o 
   4   4   0        3.98        5.03      0.90 o 
   5   4   0       16.13       16.12      1.37 o 
   6   4   0       24.18       22.63      1.61 o 
   7   4   0      103.91       97.33      3.14 o 
   8   4   0        2.86        4.78      1.13 o 
   9   4   0        0.24        0.32      0.94 o 
   1   5   0        0.70        0.70      0.95 o 
   2   5   0        3.38        2.55      1.01 o 
   3   5   0        6.89        8.37      1.26 o 
   4   5   0       11.37       16.60      1.52 o 
   5   5   0        3.13        5.53      1.17 o 
   6   5   0        2.43        4.17      1.29 o 
 -14   1   1        8.70        7.19      1.24 o 
 -13   1   1        1.74        0.43      0.76 o 
 -12   1   1       47.15       49.65      2.66 o 
 -11   1   1        0.15        1.20      1.45 o 
 -10   1   1       28.77       34.97      2.25 o 
  -9   1   1      321.87      329.23      7.28 o 
  -8   1   1        9.49        6.29      0.58 o 
  -7   1   1        4.72        2.50      0.35 o 
  -6   1   1     2177.10     2367.61     38.52 o 
  -5   1   1     2117.58     2290.89     40.16 o 
  -4   1   1     1096.77     1183.06     20.91 o 
  -3   1   1      451.25      470.42      7.90 o 
  -2   1   1     5344.66     5528.18     89.06 o 
  -1   1   1      748.42      694.23     11.47 o 
   0   1   1       33.07       41.64      1.21 o 
   1   1   1      619.33      640.33     10.61 o 
   2   1   1    25416.91    27060.61    877.60 o 
   3   1   1      441.12      501.97      9.19 o 
   4   1   1      828.54      917.66     18.21 o 
   5   1   1      247.92      226.70      4.42 o 
   6   1   1        1.29        1.33      0.56 o 
   7   1   1       53.15       55.28      1.38 o 
   8   1   1       16.49       16.26      1.14 o 
   9   1   1      225.34      220.17      5.10 o 
  10   1   1      186.33      191.40      4.74 o 
  11   1   1        0.22        0.05      0.57 o 
  12   1   1        2.96        1.76      0.70 o 
  13   1   1        3.83        1.88      0.81 o 
 -13   2   1        0.01       -0.10      0.82 o 
 -12   2   1        0.92        1.42      0.88 o 
 -11   2   1        2.17        1.00      0.89 o 
 -10   2   1       48.24       57.11      2.16 o 
  -9   2   1      110.74      115.36      3.76 o 
  -8   2   1      131.98      134.09      3.25 o 
  -7   2   1      331.27      357.78      7.97 o 
  -6   2   1        2.92        2.99      0.51 o 
  -5   2   1      414.25      494.90      9.52 o 
  -4   2   1       99.19      102.35      2.26 o 
  -3   2   1     4288.16     4444.28     71.83 o 
  -2   2   1      766.68      763.71     12.93 o 
  -1   2   1        7.54        4.58      0.46 o 
   0   2   1     1736.17     1543.29     25.35 o 
   1   2   1       31.50       23.16      0.89 o 
   2   2   1      389.01      373.88      6.62 o 
   3   2   1      873.76      920.65     15.40 o 
   4   2   1     2386.68     2370.22     42.15 o 
   5   2   1     2147.95     2256.66     40.19 o 
   6   2   1       51.35       66.22      2.91 o 
   7   2   1       65.75       62.20      1.84 o 
   8   2   1      103.49      101.61      2.63 o 
   9   2   1        3.58        2.79      0.55 o 
  10   2   1       12.78       16.86      1.37 o 
  11   2   1       40.84       34.71      3.78 o 
  12   2   1       84.01       84.61      5.23 o 
  13   2   1        6.65       10.17      1.37 o 
 -12   3   1       17.58       18.61      1.81 o 
 -11   3   1       26.20       31.64      2.20 o 
 -10   3   1        0.02       -0.49      0.69 o 
  -9   3   1        2.41        2.68      0.85 o 
  -8   3   1       11.80        8.05      1.01 o 
  -7   3   1        3.06        3.92      0.73 o 
  -6   3   1        1.66        2.90      0.69 o 
  -5   3   1      326.69      318.71      7.65 o 
  -4   3   1      113.64      102.84      2.86 o 
  -3   3   1      165.78      168.57      3.60 o 
  -2   3   1      503.27      504.50      9.09 o 
  -1   3   1      119.66      115.14      3.05 o 
   0   3   1      640.86      603.98     11.67 o 
   1   3   1       27.45       21.67      1.15 o 
   2   3   1        1.21        0.18      0.36 o 
   3   3   1      272.74      271.81      5.92 o 
   4   3   1        8.77       10.88      1.05 o 
   5   3   1      590.91      590.79     11.62 o 
   6   3   1      124.78      125.00      3.35 o 
   7   3   1      660.70      644.71     12.65 o 
   8   3   1       63.53       65.05      2.21 o 
   9   3   1        0.96        1.74      0.73 o 
  10   3   1        4.50        7.75      1.52 o 
  11   3   1        0.08        0.33      0.78 o 
 -10   4   1        1.25        1.89      1.06 o 
  -9   4   1        4.29        4.52      1.18 o 
  -8   4   1        1.72        1.39      0.84 o 
  -7   4   1        4.60        2.85      0.85 o 
  -6   4   1        0.10       -0.09      0.67 o 
  -5   4   1        5.38        6.06      0.97 o 
  -4   4   1       17.32       17.14      1.39 o 
  -3   4   1        0.48        1.03      0.65 o 
  -2   4   1       32.17       28.40      1.74 o 
  -1   4   1       10.89        9.19      1.08 o 
   0   4   1       48.35       48.52      1.95 o 
   1   4   1       62.20       65.83      2.39 o 
   2   4   1       94.05       84.07      3.07 o 
   3   4   1        0.14       -0.33      0.60 o 
   4   4   1       13.54       11.81      1.20 o 
   5   4   1       13.62       16.83      1.43 o 
   6   4   1        7.71        5.02      0.97 o 
   7   4   1        0.81        0.81      1.01 o 
   8   4   1       96.92       96.59      4.36 o 
   9   4   1        7.42        8.99      1.35 o 
  -6   5   1        0.08        1.21      0.90 o 
  -5   5   1        6.59        4.45      1.05 o 
  -4   5   1       11.20        9.75      1.34 o 
  -3   5   1        8.72        7.20      1.46 o 
  -2   5   1        2.15        1.93      1.01 o 
  -1   5   1        2.01        2.39      1.02 o 
   0   5   1        0.11       -0.04      0.89 o 
   1   5   1       43.12       41.92      2.64 o 
   2   5   1        1.92        1.52      0.91 o 
   3   5   1        4.30        4.29      1.11 o 
   4   5   1        0.03        0.95      0.86 o 
   5   5   1       11.47       12.08      1.59 o 
 -14   0   2       10.82        5.75      1.59 o 
 -13   0   2       10.45        8.93      1.79 o 
 -12   0   2      132.22      129.88      6.35 o 
 -11   0   2       63.97       70.66      3.97 o 
 -10   0   2      237.30      254.66      8.22 o 
  -9   0   2       79.93       74.95      3.19 o 
  -8   0   2      172.49      205.26      5.52 o 
  -7   0   2      883.21      981.73     23.04 o 
  -6   0   2      398.39      431.88     10.44 o 
  -5   0   2      766.23      724.04     16.95 o 
  -4   0   2     2933.35     2900.83     66.27 o 
  -3   0   2      652.89      720.40     16.67 o 
  -2   0   2        7.45        4.40      0.50 o 
  -1   0   2       17.70       18.98      0.90 o 
   0   0   2     3644.92     3526.09    106.71 o 
   1   0   2      192.91      184.44      4.35 o 
   2   0   2     2339.27     2371.72     53.93 o 
   3   0   2       31.44       18.84      0.74 o 
   4   0   2     2457.30     2405.70     54.96 o 
   5   0   2      485.35      483.79     11.51 o 
   6   0   2      209.33      167.75     11.34 o 
   7   0   2       40.86       46.74      2.05 o 
   8   0   2       28.31       30.31      3.38 o 
   9   0   2        6.92        5.53      0.78 o 
  10   0   2      112.09      113.19      4.29 o 
  11   0   2        9.75        8.53      1.39 o 
  12   0   2       66.08       71.85      4.17 o 
  13   0   2       43.01       51.20      3.57 o 
 -14   1   2       51.74       54.95      2.80 o 
 -13   1   2       14.91       16.29      1.45 o 
 -12   1   2       17.91       20.49      1.55 o 
 -11   1   2       53.49       53.31      2.19 o 
 -10   1   2        2.05        2.24      0.70 o 
  -9   1   2       56.49       63.46      2.64 o 
  -8   1   2      172.10      175.29      3.46 o 
  -7   1   2      197.65      183.41      3.51 o 
  -6   1   2        7.99        3.50      0.45 o 
  -5   1   2     1172.66     1282.15     23.25 o 
  -4   1   2      515.39      523.59      9.47 o 
  -3   1   2      740.04      681.37     12.16 o 
  -2   1   2      351.38      319.29      5.49 o 
  -1   1   2      962.68      887.92     15.93 o 
   0   1   2       68.71       71.64      1.45 o 
   1   1   2      715.85      769.66     12.66 o 
   2   1   2     1037.54      997.62     16.31 o 
   3   1   2     2415.02     2452.77     43.28 o 
   4   1   2       94.17      118.27      2.53 o 
   5   1   2      124.42      135.98      2.58 o 
   6   1   2        9.78       10.34      0.84 o 
   7   1   2      239.89      252.39      5.66 o 
   8   1   2       29.49       29.06      1.20 o 
   9   1   2        3.87        5.44      0.60 o 
  10   1   2      116.96      122.49      3.68 o 
  11   1   2       28.75       32.93      1.69 o 
  12   1   2        3.16        1.66      0.79 o 
  13   1   2        2.05        2.23      1.09 o 
 -13   2   2        2.34        0.66      0.90 o 
 -12   2   2        2.74        3.00      1.07 o 
 -11   2   2       39.48       36.04      1.90 o 
 -10   2   2        7.98        5.16      0.81 o 
  -9   2   2       27.82       31.24      1.63 o 
  -8   2   2        5.82        3.94      1.55 o 
  -7   2   2       64.47       72.56      2.55 o 
  -6   2   2       37.10       35.95      1.36 o 
  -5   2   2      464.05      463.81      8.15 o 
  -4   2   2     1144.57     1230.29     20.40 o 
  -3   2   2      117.01      134.74      2.78 o 
  -2   2   2     1067.67     1078.74     17.93 o 
  -1   2   2       36.71       45.53      1.53 o 
   0   2   2       76.64       75.96      1.80 o 
   1   2   2      120.06      120.33      2.55 o 
   2   2   2      935.15      973.80     16.26 o 
   3   2   2      464.51      492.11      8.52 o 
   4   2   2     2021.28     2047.24     36.61 o 
   5   2   2      860.21      856.89     15.87 o 
   6   2   2        8.54        7.53      0.89 o 
   7   2   2       51.48       50.61      1.91 o 
   8   2   2       86.74       89.83      2.43 o 
   9   2   2       24.50       25.24      1.23 o 
  10   2   2        0.02       -0.54      0.60 o 
  11   2   2       12.04        8.19      1.49 o 
  12   2   2        0.01        0.57      0.76 o 
 -12   3   2       13.33        9.02      1.80 o 
 -11   3   2        1.37        1.21      0.86 o 
 -10   3   2        4.90        3.53      0.90 o 
  -9   3   2       26.48       16.20      1.43 o 
  -8   3   2        5.67        4.53      0.89 o 
  -7   3   2       44.89       46.98      1.92 o 
  -6   3   2      102.14       97.42      3.96 o 
  -5   3   2      108.89      103.39      2.93 o 
  -4   3   2       67.84       67.71      4.05 o 
  -3   3   2      301.24      312.98      5.98 o 
  -2   3   2       43.40       49.24      1.61 o 
  -1   3   2      680.80      643.66     14.13 o 
   0   3   2        7.34        5.21      0.65 o 
   1   3   2       48.46       39.33      1.40 o 
   2   3   2      254.85      257.36      5.06 o 
   3   3   2       20.45       19.97      1.30 o 
   4   3   2      509.73      514.80     10.22 o 
   5   3   2        2.70        6.58      1.78 o 
   6   3   2      915.79      904.11     17.87 o 
   7   3   2       81.80       77.19      3.36 o 
   8   3   2       60.57       58.73      3.41 o 
   9   3   2       11.95       10.88      1.60 o 
  10   3   2        6.07        4.57      0.98 o 
  11   3   2        2.96        4.70      1.08 o 
 -10   4   2       16.03       16.24      2.09 o 
  -9   4   2       57.87       58.41      2.91 o 
  -8   4   2        0.36        0.60      1.09 o 
  -7   4   2        0.56       -0.55      0.72 o 
  -6   4   2       50.38       42.63      2.13 o 
  -5   4   2       11.14       16.24      1.36 o 
  -4   4   2        9.36       10.11      1.14 o 
  -3   4   2       86.98       88.92      2.89 o 
  -2   4   2      106.08       97.19      3.01 o 
  -1   4   2      246.47      241.84      5.11 o 
   0   4   2      186.84      174.52      4.40 o 
   1   4   2       54.13       51.11      2.14 o 
   2   4   2       97.50       86.79      2.83 o 
   3   4   2       49.80       50.68      2.24 o 
   4   4   2       26.19       23.81      1.62 o 
   5   4   2       17.13       22.85      1.63 o 
   6   4   2       18.92       23.89      1.65 o 
   7   4   2      186.15      190.21      8.27 o 
   8   4   2        0.84        1.98      0.89 o 
   9   4   2      148.24      121.83      5.13 o 
  -6   5   2        5.08       10.72      1.53 o 
  -5   5   2        0.66        1.20      0.90 o 
  -4   5   2       27.25       28.91      2.01 o 
  -3   5   2       18.71       17.97      1.63 o 
  -2   5   2        0.00       -0.45      1.03 o 
  -1   5   2        9.62       10.31      1.49 o 
   0   5   2       24.00       25.24      2.10 o 
   1   5   2       12.87       15.81      1.73 o 
   2   5   2       69.49       68.51      2.80 o 
   3   5   2       16.72       19.09      1.67 o 
   4   5   2       14.74       10.30      1.33 o 
   5   5   2        1.47        0.72      0.96 o 
 -14   1   3        4.49        6.44      1.19 o 
 -13   1   3        3.37        2.20      0.76 o 
 -12   1   3       20.88       16.31      1.37 o 
 -11   1   3       52.53       55.93      2.29 o 
 -10   1   3       73.57       68.21      2.52 o 
  -9   1   3      101.93       98.78      2.76 o 
  -8   1   3      192.08      187.75      4.03 o 
  -7   1   3       95.35       89.56      2.01 o 
  -6   1   3       25.56       22.51      0.86 o 
  -5   1   3      324.02      340.58      5.93 o 
  -4   1   3       73.53       57.00      1.50 o 
  -3   1   3      442.33      463.49      8.43 o 
  -2   1   3     4197.76     4148.11     73.03 o 
  -1   1   3      646.52      648.79     15.13 o 
   0   1   3      452.32      427.37      8.02 o 
   1   1   3     1375.71     1445.82     23.45 o 
   2   1   3        0.44        0.24      0.19 o 
   3   1   3      100.15      103.64      2.35 o 
   4   1   3       24.25       26.77      0.73 o 
   5   1   3      105.62      112.01      2.23 o 
   6   1   3      552.97      550.71      9.37 o 
   7   1   3       47.84       57.92      1.61 o 
   8   1   3      194.47      191.02      4.53 o 
   9   1   3       20.23       21.89      1.38 o 
  10   1   3       16.42       15.59      1.34 o 
  11   1   3        1.14        1.00      0.58 o 
  12   1   3        9.91        7.42      1.10 o 
  13   1   3        0.42        0.49      0.76 o 
 -13   2   3        3.51        4.64      2.46 o 
 -12   2   3       84.76       85.69      7.28 o 
 -11   2   3       40.00       46.07      3.87 o 
 -10   2   3       55.14       51.93      5.77 o 
  -9   2   3      166.41      141.82      3.99 o 
  -8   2   3        4.43        3.96      0.66 o 
  -7   2   3       12.54       17.58      1.03 o 
  -6   2   3        0.02        0.45      0.39 o 
  -5   2   3      482.61      455.94      8.04 o 
  -4   2   3      873.85      789.39     13.38 o 
  -3   2   3      710.89      711.00     12.10 o 
  -2   2   3      756.52      705.85     12.00 o 
  -1   2   3       82.31       74.90      1.96 o 
   0   2   3      205.87      195.90      3.77 o 
   1   2   3      194.78      178.82      3.51 o 
   2   2   3       71.87       70.36      1.71 o 
   3   2   3      652.27      633.06     10.79 o 
   4   2   3      828.20      893.29     16.48 o 
   5   2   3      408.42      420.22      9.10 o 
   6   2   3       66.24       71.58      2.00 o 
   7   2   3       55.28       51.95      1.69 o 
   8   2   3       71.46       70.51      2.08 o 
   9   2   3       25.21       29.01      1.58 o 
  10   2   3       12.59       14.48      1.22 o 
  11   2   3       27.54       33.33      1.82 o 
  12   2   3       18.56       22.41      1.76 o 
 -12   3   3        9.85        8.09      1.32 o 
 -11   3   3       13.52        6.60      1.74 o 
 -10   3   3        6.73        7.23      1.09 o 
  -9   3   3       30.55       30.52      1.84 o 
  -8   3   3        5.36        9.34      1.11 o 
  -7   3   3      293.69      280.57      6.17 o 
  -6   3   3      138.26      130.88      3.45 o 
  -5   3   3       11.57       13.11      1.11 o 
  -4   3   3       36.47       33.33      1.62 o 
  -3   3   3       87.90       87.40      2.27 o 
  -2   3   3        8.26       11.42      0.86 o 
  -1   3   3      143.32      132.84      3.75 o 
   0   3   3      779.99      776.53     13.48 o 
   1   3   3      200.36      190.11      3.98 o 
   2   3   3       35.11       39.21      1.61 o 
   3   3   3       20.72       19.72      1.93 o 
   4   3   3       42.16       40.67      1.72 o 
   5   3   3        3.29        3.08      0.72 o 
   6   3   3        1.91        5.73      0.88 o 
   7   3   3      234.65      255.36     10.52 o 
   8   3   3       34.77       44.48      1.81 o 
   9   3   3        0.00        0.94      0.59 o 
  10   3   3        0.00        0.52      0.72 o 
  11   3   3        8.47        8.10      1.17 o 
 -10   4   3        0.00        0.12      0.92 o 
  -9   4   3       24.58       25.71      2.00 o 
  -8   4   3        2.20        1.87      0.88 o 
  -7   4   3       15.00       12.48      1.42 o 
  -6   4   3        0.84        0.87      0.72 o 
  -5   4   3        0.10        0.83      0.70 o 
  -4   4   3       27.25       31.87      1.88 o 
  -3   4   3        2.63        2.77      0.77 o 
  -2   4   3        0.43        0.73      0.65 o 
  -1   4   3        2.42        1.99      0.65 o 
   0   4   3        2.27        1.76      0.73 o 
   1   4   3       23.20       19.72      1.47 o 
   2   4   3       48.39       45.80      2.10 o 
   3   4   3       42.78       44.51      2.40 o 
   4   4   3        1.23        1.94      0.77 o 
   5   4   3        0.64        0.35      0.70 o 
   6   4   3       36.59       29.18      1.82 o 
   7   4   3        0.11        1.10      1.00 o 
   8   4   3       39.00       33.25      1.94 o 
   9   4   3        0.30        3.59      1.15 o 
  -6   5   3       16.63       15.50      1.72 o 
  -5   5   3        0.51        0.59      0.90 o 
  -4   5   3       13.26       12.41      1.42 o 
  -3   5   3        3.63        5.46      1.27 o 
  -2   5   3        9.07       10.48      1.44 o 
  -1   5   3       16.68       16.85      1.76 o 
   0   5   3       22.10       23.04      2.05 o 
   1   5   3        0.88        0.31      0.83 o 
   2   5   3        9.34        7.87      1.24 o 
   3   5   3       13.01       11.06      1.84 o 
   4   5   3        0.92        0.91      0.88 o 
   5   5   3       13.22       15.67      1.84 o 
 -14   0   4       16.97       23.21      2.58 o 
 -13   0   4       13.94       13.69      1.98 o 
 -12   0   4        2.28        1.98      0.99 o 
 -11   0   4      130.89      125.85      4.91 o 
 -10   0   4      151.31      149.05      8.44 o 
  -9   0   4      485.20      485.98     14.41 o 
  -8   0   4        5.67       12.59      5.26 o 
  -7   0   4      823.77      834.70     19.66 o 
  -6   0   4      459.23      448.91     10.84 o 
  -5   0   4      469.95      441.95     11.40 o 
  -4   0   4     1320.78     1291.91     35.47 o 
  -3   0   4     4426.71     4203.54    130.87 o 
  -2   0   4     3352.82     3380.19     98.76 o 
  -1   0   4     2190.56     2256.60     51.39 o 
   0   0   4    11175.81    11144.88    334.91 o 
   1   0   4     1716.10     1768.87     40.42 o 
   2   0   4     1410.47     1435.22     32.77 o 
   3   0   4     5523.04     5370.84    121.84 o 
   4   0   4       93.58       79.07      4.17 o 
   5   0   4       97.08       83.42      2.71 o 
   6   0   4       71.66       63.26      2.06 o 
   7   0   4      147.12      152.26      4.24 o 
   8   0   4      475.83      460.03     11.34 o 
   9   0   4       99.37      107.04      4.04 o 
  10   0   4      144.62      137.36      9.63 o 
  12   0   4       19.97       20.04      2.38 o 
  13   0   4        0.05        1.19      1.19 o 
 -14   1   4        5.33        5.89      1.19 o 
 -13   1   4        9.57        8.64      1.16 o 
 -12   1   4        3.30        3.24      1.09 o 
 -11   1   4        0.01        1.28      1.01 o 
 -10   1   4       10.21        8.82      1.01 o 
  -9   1   4       84.71       80.68      2.39 o 
  -8   1   4       82.97       80.71      2.12 o 
  -7   1   4      480.99      457.93      7.96 o 
  -6   1   4      817.87      840.11     14.03 o 
  -5   1   4       12.08       10.24      0.54 o 
  -4   1   4        3.28        1.15      0.20 o 
  -3   1   4      429.32      409.83      8.40 o 
  -2   1   4     1622.85     1462.73     23.87 o 
  -1   1   4      885.10      832.81     13.73 o 
   0   1   4     2881.08     2698.03     55.96 o 
   1   1   4     3068.95     3071.91     53.43 o 
   2   1   4       16.82       18.98      0.66 o 
   3   1   4      472.26      479.25      8.06 o 
   4   1   4       25.55       28.51      1.17 o 
   5   1   4      802.93      817.26     13.58 o 
   6   1   4      552.86      572.01      9.71 o 
   7   1   4       46.26       48.78      1.48 o 
   8   1   4       70.51       70.75      1.95 o 
   9   1   4        0.72        0.21      0.52 o 
  10   1   4       51.12       53.23      1.93 o 
  11   1   4        8.80        8.81      1.52 o 
  12   1   4       10.93       11.90      1.24 o 
  13   1   4       20.96       22.62      2.98 o 
 -13   2   4        2.45        1.57      0.90 o 
 -12   2   4        1.63        1.27      0.82 o 
 -11   2   4        0.14        0.20      0.59 o 
 -10   2   4        2.97        3.24      0.82 o 
  -9   2   4        0.43        0.63      0.58 o 
  -8   2   4       72.24       65.01      2.24 o 
  -7   2   4       25.40       30.05      1.56 o 
  -6   2   4       20.08       16.54      1.12 o 
  -5   2   4        8.75        5.24      0.53 o 
  -4   2   4      481.20      457.71      8.06 o 
  -3   2   4       13.02       10.47      0.79 o 
  -2   2   4       96.60       89.26      2.29 o 
  -1   2   4       19.19       18.24      1.39 o 
   0   2   4       52.66       64.34      1.62 o 
   1   2   4       11.86        9.60      0.64 o 
   2   2   4        5.16        3.27      0.40 o 
   3   2   4      268.44      259.81      4.80 o 
   4   2   4      295.41      313.60      6.33 o 
   5   2   4       95.94       92.59      2.47 o 
   6   2   4        0.79        0.35      0.42 o 
   7   2   4       13.51       13.27      0.92 o 
   8   2   4       32.23       35.31      1.43 o 
   9   2   4        2.64        4.18      0.66 o 
  10   2   4        0.26        1.52      0.45 o 
  11   2   4        0.33        0.37      0.66 o 
  12   2   4        4.71        3.82      1.52 o 
 -12   3   4        0.32        1.68      0.96 o 
 -11   3   4        2.90        3.87      1.15 o 
 -10   3   4       26.43       28.71      2.06 o 
  -9   3   4       21.66       22.52      1.62 o 
  -8   3   4       56.29       51.32      2.25 o 
  -7   3   4       50.30       42.34      2.12 o 
  -6   3   4        3.39        3.08      0.69 o 
  -5   3   4       20.50       19.50      1.27 o 
  -4   3   4       50.24       48.48      1.60 o 
  -3   3   4      149.44      149.48      3.32 o 
  -2   3   4       15.25       15.75      0.99 o 
  -1   3   4       44.24       48.05      1.90 o 
   0   3   4       56.14       49.70      1.62 o 
   1   3   4       16.24       13.72      0.93 o 
   2   3   4       15.57       13.46      1.04 o 
   3   3   4        1.03        0.94      0.75 o 
   4   3   4       86.76       81.69      2.63 o 
   5   3   4        0.01       -0.47      0.70 o 
   6   3   4        0.03        0.62      0.62 o 
   7   3   4       31.72       29.35      1.95 o 
   8   3   4        1.83        2.58      0.85 o 
   9   3   4        3.78        6.41      0.82 o 
  10   3   4        4.84        6.85      1.08 o 
  11   3   4        5.49        4.98      1.39 o 
 -10   4   4        8.11        7.18      1.37 o 
  -9   4   4        0.42        0.02      0.85 o 
  -8   4   4        9.81       14.54      1.68 o 
  -7   4   4       27.63       29.18      2.07 o 
  -6   4   4       50.17       56.41      2.34 o 
  -5   4   4       82.48       79.98      2.75 o 
  -4   4   4       17.40       18.38      1.45 o 
  -3   4   4        7.01        5.45      0.93 o 
  -2   4   4        7.70        6.88      0.82 o 
  -1   4   4       15.48       15.89      1.35 o 
   0   4   4       15.46       17.99      1.39 o 
   1   4   4      273.91      273.63      8.27 o 
   2   4   4      164.28      169.85      4.53 o 
   3   4   4       55.95       56.19      2.68 o 
   4   4   4       16.20       20.00      1.51 o 
   5   4   4       11.81       13.19      1.28 o 
   6   4   4        1.65        2.16      0.79 o 
   7   4   4       13.51       14.48      1.35 o 
   8   4   4       14.96       12.43      1.31 o 
  -6   5   4        0.28        0.31      1.17 o 
  -5   5   4        0.00       -0.57      0.77 o 
  -4   5   4        0.72        1.68      0.91 o 
  -3   5   4        0.10        0.09      0.98 o 
  -2   5   4       54.89       63.57      3.07 o 
  -1   5   4       78.01       82.25      3.39 o 
   0   5   4       32.32       26.91      2.41 o 
   1   5   4       23.53       19.16      1.68 o 
   2   5   4       64.61       63.88      2.67 o 
   3   5   4        6.14        4.69      1.12 o 
   4   5   4       26.02       26.16      2.11 o 
 -14   1   5        6.05        4.42      0.98 o 
 -13   1   5        1.68        1.39      0.73 o 
 -12   1   5       53.92       58.79      2.63 o 
 -11   1   5       45.26       43.46      2.85 o 
 -10   1   5        0.42        3.70      2.04 o 
  -9   1   5      203.74      200.95      4.82 o 
  -8   1   5       74.86       75.38      2.04 o 
  -7   1   5      411.38      422.39      8.08 o 
  -6   1   5        1.06        1.93      0.26 o 
  -5   1   5      490.15      496.12      9.92 o 
  -4   1   5      682.78      636.47     11.62 o 
  -3   1   5      766.13      762.58     13.66 o 
  -2   1   5       23.80       20.91      0.66 o 
  -1   1   5     1337.44     1267.98     23.12 o 
   0   1   5      206.04      202.99      3.95 o 
   1   1   5       48.89       38.64      0.96 o 
   2   1   5      451.78      484.73      8.15 o 
   3   1   5       60.29       61.22      1.37 o 
   4   1   5      301.13      302.38      5.31 o 
   5   1   5      236.19      221.65      4.03 o 
   6   1   5        7.06        5.16      0.52 o 
   7   1   5      207.15      196.98      4.16 o 
   8   1   5       29.28       29.62      1.24 o 
   9   1   5       14.05       14.73      1.40 o 
  10   1   5        0.63        0.86      0.52 o 
  11   1   5       11.65       11.11      1.12 o 
  12   1   5        4.30        3.77      1.39 o 
 -13   2   5       22.55       23.49      1.83 o 
 -12   2   5       25.79       26.30      1.89 o 
 -11   2   5       10.08        8.46      1.10 o 
 -10   2   5        5.00        4.12      0.84 o 
  -9   2   5        0.22        0.39      0.53 o 
  -8   2   5        9.51       10.54      0.96 o 
  -7   2   5      356.13      345.07      6.96 o 
  -6   2   5      799.89      780.23     14.36 o 
  -5   2   5      527.15      489.35      8.58 o 
  -4   2   5      346.68      348.02      6.32 o 
  -3   2   5       20.15       18.49      1.37 o 
  -2   2   5      324.59      330.95      5.98 o 
  -1   2   5      257.18      254.44      5.18 o 
   0   2   5       21.85       15.68      0.89 o 
   1   2   5      604.08      558.04     10.75 o 
   2   2   5     1108.07     1061.94     17.71 o 
   3   2   5      204.80      201.37      3.88 o 
   4   2   5      128.72      117.00      2.88 o 
   5   2   5      103.05      105.28      2.61 o 
   6   2   5      290.10      281.45      5.81 o 
   7   2   5        1.34        2.35      0.72 o 
   8   2   5        9.76       10.26      0.83 o 
   9   2   5       95.53       97.03      2.65 o 
  10   2   5       28.47       31.78      1.47 o 
  11   2   5       10.72       13.59      1.66 o 
  12   2   5        0.43       -0.17      1.01 o 
 -12   3   5        5.52        3.51      1.04 o 
 -11   3   5        1.86        4.86      1.15 o 
 -10   3   5      114.21      116.97      4.92 o 
  -9   3   5       58.45       55.72      3.61 o 
  -8   3   5       44.41       47.30      2.21 o 
  -7   3   5        9.67       13.53      1.25 o 
  -6   3   5       37.83       34.84      1.67 o 
  -5   3   5        0.01       -0.32      0.47 o 
  -4   3   5      235.18      243.17      4.90 o 
  -3   3   5       16.85       13.17      0.93 o 
  -2   3   5      216.95      195.12      4.52 o 
  -1   3   5      426.25      408.76      7.55 o 
   0   3   5       20.10       19.98      1.11 o 
   1   3   5        8.94        8.14      0.73 o 
   2   3   5       23.50       22.73      1.51 o 
   3   3   5      480.19      483.11      9.64 o 
   4   3   5       44.02       44.88      1.87 o 
   5   3   5       56.73       50.36      1.92 o 
   6   3   5      206.90      227.48      6.28 o 
   7   3   5       28.09       30.62      1.50 o 
   8   3   5        0.60        1.09      0.59 o 
   9   3   5        0.00        0.63      0.56 o 
  10   3   5       33.87       43.63      3.46 o 
 -10   4   5        0.47       -1.07      1.09 o 
  -9   4   5        2.60        1.48      0.95 o 
  -8   4   5        0.32        0.36      0.85 o 
  -7   4   5       28.34       28.08      2.84 o 
  -6   4   5        0.05        0.00      0.77 o 
  -5   4   5       62.54       53.54      2.32 o 
  -4   4   5       26.53       25.10      1.72 o 
  -3   4   5       90.15       89.21      2.89 o 
  -2   4   5        1.48        0.11      0.47 o 
  -1   4   5        8.05        8.87      1.03 o 
   0   4   5       70.64       72.03      2.50 o 
   1   4   5      107.53      110.47      3.43 o 
   2   4   5      191.17      178.72      6.88 o 
   3   4   5        7.22        5.66      0.99 o 
   4   4   5      125.73      134.62      3.80 o 
   5   4   5        0.45        0.26      0.67 o 
   6   4   5        1.12        2.32      0.84 o 
   7   4   5        1.15        2.29      0.92 o 
   8   4   5       21.68       33.74      1.84 o 
  -6   5   5       34.86       31.15      2.38 o 
  -5   5   5        0.58        0.25      0.88 o 
  -4   5   5        0.19       -0.24      0.79 o 
  -3   5   5        5.10        2.69      1.14 o 
  -2   5   5        2.10        2.63      1.17 o 
  -1   5   5       31.02       31.73      2.34 o 
   0   5   5       82.18       80.57      3.43 o 
   1   5   5       75.04       75.96      2.97 o 
   2   5   5       19.85       16.31      1.58 o 
   3   5   5        0.06       -0.36      0.80 o 
   4   5   5        3.92        3.92      1.08 o 
 -14   0   6        1.09        1.39      1.19 o 
 -13   0   6      220.55      218.19      9.94 o 
 -12   0   6      199.46      213.80      7.59 o 
 -11   0   6        1.17        2.84      0.89 o 
 -10   0   6      310.54      303.37      9.66 o 
  -9   0   6      495.29      452.27     13.55 o 
  -8   0   6      158.05      150.35      5.20 o 
  -7   0   6      367.20      332.68     10.00 o 
  -6   0   6      251.46      260.25      7.98 o 
  -5   0   6     2774.46     3056.57     83.18 o 
  -4   0   6       40.21       58.69      1.98 o 
  -3   0   6     1323.78     1425.63     32.68 o 
  -2   0   6     4805.67     4932.23    112.72 o 
  -1   0   6     3331.05     3677.37     85.60 o 
   0   0   6      275.43      312.58      9.81 o 
   1   0   6     2032.58     2032.63     59.83 o 
   2   0   6       95.88       81.12      2.89 o 
   3   0   6      498.21      599.59     14.03 o 
   4   0   6       69.66       62.19      2.14 o 
   5   0   6        1.11        1.69      0.34 o 
   6   0   6      648.42      625.34     19.19 o 
   7   0   6       79.03       73.00      2.49 o 
   8   0   6      131.49      131.82      4.74 o 
   9   0   6      259.38      266.70     15.31 o 
  10   0   6      279.25      261.04     13.02 o 
  11   0   6        1.97        1.19      1.98 o 
 -14   1   6        0.28        1.21      0.83 o 
 -13   1   6       67.20       73.37      8.97 o 
 -12   1   6       35.65       39.38      2.01 o 
 -11   1   6       88.07       82.71      2.97 o 
 -10   1   6      142.82      142.83      4.27 o 
  -9   1   6       23.78       21.02      1.18 o 
  -8   1   6      128.64      145.54      3.66 o 
  -7   1   6        0.06        0.72      0.43 o 
  -6   1   6      437.62      407.37      7.75 o 
  -5   1   6      870.56      792.39     14.35 o 
  -4   1   6      978.57      894.66     14.79 o 
  -3   1   6      210.58      195.76      5.19 o 
  -2   1   6      142.28      144.94      3.07 o 
  -1   1   6      227.75      215.99      3.86 o 
   0   1   6      982.12     1048.57     18.79 o 
   1   1   6      792.04      804.40     14.41 o 
   2   1   6      241.43      273.42      4.79 o 
   3   1   6      363.97      362.34      6.25 o 
   4   1   6      715.37      736.25     12.28 o 
   5   1   6        5.35        7.31      0.59 o 
   6   1   6      111.86      108.06      2.52 o 
   7   1   6       27.93       28.06      1.12 o 
   8   1   6      180.25      185.26      4.04 o 
   9   1   6      100.94       94.86      2.50 o 
  10   1   6        3.09        3.64      0.85 o 
  11   1   6      144.16      138.09      6.44 o 
  12   1   6        4.43        4.96      2.58 o 
 -13   2   6        2.71        1.52      0.85 o 
 -12   2   6        0.02        0.15      0.67 o 
 -11   2   6        0.02       -0.34      0.59 o 
 -10   2   6      119.16      107.12      3.68 o 
  -9   2   6        9.26       12.63      1.70 o 
  -8   2   6      466.49      431.62      9.54 o 
  -7   2   6        0.41        1.41      0.48 o 
  -6   2   6        9.56        7.22      0.60 o 
  -5   2   6      226.00      214.55      4.76 o 
  -4   2   6        0.82        1.01      0.34 o 
  -3   2   6        0.02       -0.09      0.24 o 
  -2   2   6      318.42      311.26      5.74 o 
  -1   2   6      493.91      550.86     11.91 o 
   0   2   6        6.59        8.56      0.71 o 
   1   2   6      302.01      319.86      5.85 o 
   2   2   6        9.96       12.37      0.71 o 
   3   2   6       66.27       73.59      2.00 o 
   4   2   6        1.84        1.38      0.44 o 
   5   2   6      311.07      312.59      6.29 o 
   6   2   6       81.42       75.95      2.16 o 
   7   2   6      411.49      403.81      8.08 o 
   8   2   6       89.49       90.76      2.51 o 
   9   2   6       12.09       16.63      1.39 o 
  10   2   6        0.47        0.86      0.73 o 
  11   2   6        2.59        2.18      1.54 o 
 -12   3   6       14.83       15.59      1.67 o 
 -11   3   6        8.38        8.80      1.35 o 
 -10   3   6        3.07        3.29      0.98 o 
  -9   3   6       49.95       38.92      3.31 o 
  -8   3   6        3.63        3.42      0.89 o 
  -7   3   6        3.64        4.14      0.94 o 
  -6   3   6       13.23       13.36      1.13 o 
  -5   3   6        3.35        3.13      0.56 o 
  -4   3   6      279.88      278.04      5.49 o 
  -3   3   6      629.44      609.90     10.83 o 
  -2   3   6        0.26        0.63      0.42 o 
  -1   3   6       47.16       45.97      1.58 o 
   0   3   6       42.06       39.40      1.39 o 
   1   3   6        2.48        1.85      0.54 o 
   2   3   6       22.64       24.72      1.41 o 
   3   3   6       40.20       42.03      1.81 o 
   4   3   6     1096.76     1101.45     20.49 o 
   5   3   6       25.22       28.76      1.55 o 
   6   3   6      143.49      134.99      3.92 o 
   7   3   6        0.32        0.77      0.57 o 
   8   3   6        1.23        0.75      0.76 o 
   9   3   6        2.71        2.42      0.84 o 
  10   3   6        0.13        1.43      1.22 o 
 -10   4   6        1.71        2.86      1.15 o 
  -9   4   6        3.66        6.08      1.17 o 
  -8   4   6       13.97       19.18      1.74 o 
  -7   4   6       31.48       34.22      2.46 o 
  -6   4   6      195.54      184.59      5.32 o 
  -5   4   6        0.41       -0.10      0.65 o 
  -4   4   6       12.36       11.91      1.83 o 
  -3   4   6       27.36       26.15      1.70 o 
  -2   4   6        3.95        2.57      0.57 o 
  -1   4   6       34.16       33.10      1.83 o 
   0   4   6       82.43       82.45      2.73 o 
   1   4   6      342.67      356.50      7.73 o 
   2   4   6      142.04      145.83      4.10 o 
   3   4   6      140.35      136.42      3.83 o 
   4   4   6        6.51        6.16      1.09 o 
   5   4   6        0.12        0.13      0.69 o 
   6   4   6       38.60       40.97      2.29 o 
   7   4   6        5.55        4.71      1.24 o 
  -5   5   6        0.02       -0.16      0.89 o 
  -4   5   6        7.31       12.02      1.78 o 
  -3   5   6        2.41        3.43      1.62 o 
  -2   5   6       31.56       36.77      2.52 o 
  -1   5   6       95.38       98.97      3.84 o 
   0   5   6        9.08       12.78      1.66 o 
   1   5   6       35.09       35.89      2.21 o 
   2   5   6        0.51        0.41      0.93 o 
   3   5   6       15.05       21.23      1.78 o 
 -14   1   7       57.44       56.36      3.18 o 
 -13   1   7        1.58        2.50      0.84 o 
 -12   1   7       48.07       45.97      2.20 o 
 -11   1   7      314.02      309.52      8.11 o 
 -10   1   7      278.82      282.30      6.55 o 
  -9   1   7       90.87      100.30      4.38 o 
  -8   1   7      691.47      666.35     13.72 o 
  -7   1   7        2.41        1.00      0.34 o 
  -6   1   7      122.02      132.70      3.23 o 
  -5   1   7      327.98      318.68      5.60 o 
  -4   1   7      175.14      177.56      3.71 o 
  -3   1   7     3349.25     3382.17     88.97 o 
  -2   1   7       47.95       48.13      1.17 o 
  -1   1   7      105.45      112.31      2.23 o 
   0   1   7      306.69      312.31      6.17 o 
   1   1   7     3742.19     4073.67     81.04 o 
   2   1   7        3.74        3.75      0.29 o 
   3   1   7        1.04        0.18      0.23 o 
   4   1   7       71.85       68.66      1.55 o 
   5   1   7       14.56       17.89      0.76 o 
   6   1   7      191.84      203.74      4.26 o 
   7   1   7      131.16      134.94      3.12 o 
   8   1   7      539.43      538.56     13.09 o 
   9   1   7      240.46      252.92     10.33 o 
  10   1   7       12.14       10.68      1.56 o 
  11   1   7        0.99        2.79      2.98 o 
  12   1   7       33.42       37.70      5.56 o 
 -13   2   7        0.43       -0.27      0.77 o 
 -12   2   7        0.80       -0.10      0.67 o 
 -11   2   7       64.63       61.08      2.67 o 
 -10   2   7        9.89       12.71      1.41 o 
  -9   2   7        5.03        2.19      0.75 o 
  -8   2   7      712.60      689.70     14.53 o 
  -7   2   7      364.67      354.77      7.11 o 
  -6   2   7        7.68        8.77      0.73 o 
  -5   2   7        0.02        0.40      0.30 o 
  -4   2   7       37.10       32.28      1.76 o 
  -3   2   7       68.53       57.47      1.57 o 
  -2   2   7     1133.04     1104.63     18.50 o 
  -1   2   7     2062.43     2086.28     37.18 o 
   0   2   7       58.80       47.05      1.41 o 
   1   2   7       13.06       10.02      0.76 o 
   2   2   7       40.14       42.28      1.28 o 
   3   2   7      126.60      126.97      3.01 o 
   4   2   7        4.80        4.29      0.54 o 
   5   2   7      314.54      324.26      6.58 o 
   6   2   7     1165.21     1195.27     24.15 o 
   7   2   7       23.36       19.86      1.45 o 
   8   2   7       47.91       42.70      2.02 o 
   9   2   7       52.20       55.50      2.40 o 
  10   2   7        3.35        3.20      1.11 o 
  11   2   7        0.60       -0.21      1.47 o 
 -12   3   7        0.08        1.29      0.91 o 
 -11   3   7        2.60        1.59      0.96 o 
 -10   3   7       90.01       81.38      3.34 o 
  -9   3   7        2.49        2.25      0.89 o 
  -8   3   7        3.67        1.45      0.63 o 
  -7   3   7        2.14        1.73      0.71 o 
  -6   3   7      243.95      228.00      5.83 o 
  -5   3   7      225.01      223.18      4.63 o 
  -4   3   7      493.87      483.21      8.82 o 
  -3   3   7       10.82       10.68      1.06 o 
  -2   3   7       51.85       49.63      2.11 o 
  -1   3   7       38.93       38.33      1.44 o 
   0   3   7        4.83        3.27      0.54 o 
   1   3   7        9.27        8.75      1.23 o 
   2   3   7      223.88      241.58      5.39 o 
   3   3   7      556.21      590.16     17.10 o 
   4   3   7       81.98       90.87      2.70 o 
   5   3   7      161.01      161.48      3.99 o 
   6   3   7        0.85        0.78      0.70 o 
   7   3   7        0.03       -0.43      0.58 o 
   8   3   7       35.06       38.40      2.20 o 
   9   3   7        0.07        0.06      0.71 o 
 -10   4   7        0.33        0.83      1.04 o 
  -9   4   7        0.11       -0.44      0.83 o 
  -8   4   7        4.41        3.95      1.09 o 
  -7   4   7       16.62       18.79      1.71 o 
  -6   4   7        3.41        4.39      1.03 o 
  -5   4   7        0.71        0.95      0.80 o 
  -4   4   7        1.24        2.47      0.80 o 
  -3   4   7        0.21        0.78      0.62 o 
  -2   4   7        0.20        0.00      0.55 o 
  -1   4   7        0.06       -0.90      0.60 o 
   0   4   7       38.68       45.23      2.09 o 
   1   4   7       45.15       46.42      2.16 o 
   2   4   7       37.32       38.67      2.01 o 
   3   4   7       13.57       11.67      1.23 o 
   4   4   7        1.54        1.46      0.88 o 
   5   4   7        3.27        7.43      1.26 o 
   6   4   7        0.68        0.24      0.89 o 
   7   4   7        0.06        0.09      0.79 o 
  -5   5   7        1.18        1.81      1.54 o 
  -4   5   7        9.15        7.96      1.42 o 
  -3   5   7        4.40        4.05      1.26 o 
  -2   5   7        5.55        4.53      1.24 o 
  -1   5   7        5.64        5.98      1.35 o 
   0   5   7        2.34        1.92      1.22 o 
   1   5   7        3.56        1.34      0.98 o 
   2   5   7       11.00       12.34      1.47 o 
 -14   0   8      137.10      132.84      6.95 o 
 -13   0   8        5.12        3.77      1.39 o 
 -12   0   8      775.17      770.14     36.53 o 
 -11   0   8      223.61      233.08      8.07 o 
 -10   0   8      893.10      885.89     25.57 o 
  -9   0   8      176.35      165.35      5.87 o 
  -8   0   8      750.98      764.40     21.92 o 
  -7   0   8       43.37       51.86      2.31 o 
  -6   0   8      990.44     1166.04     32.38 o 
  -5   0   8     1205.32     1525.85     43.41 o 
  -4   0   8       49.42       82.17      4.08 o 
  -3   0   8     4909.39     5715.78    176.55 o 
  -2   0   8      277.84      270.64      8.56 o 
  -1   0   8     3966.88     4411.30    116.79 o 
   0   0   8     1481.60     1597.42     59.62 o 
   1   0   8      316.39      369.12     14.45 o 
   2   0   8      320.85      382.03     10.34 o 
   3   0   8     5332.65     5600.71    127.52 o 
   4   0   8        9.27        5.92      0.61 o 
   5   0   8       29.03       40.29      2.10 o 
   6   0   8      374.00      361.15     17.72 o 
   7   0   8       80.47       77.44      3.72 o 
   8   0   8      158.31      147.79      9.14 o 
   9   0   8       11.08       14.68      3.37 o 
  10   0   8      642.05      601.80     29.10 o 
  11   0   8      122.18      138.99      9.73 o 
 -14   1   8        0.04        1.10      0.83 o 
 -13   1   8      254.69      242.72      9.00 o 
 -12   1   8        2.91        1.72      1.18 o 
 -11   1   8      145.79      153.07      4.66 o 
 -10   1   8      218.47      223.49      5.45 o 
  -9   1   8       35.30       32.69      1.53 o 
  -8   1   8       96.60       97.82      2.76 o 
  -7   1   8        0.30        0.08      0.30 o 
  -6   1   8     1239.96     1278.14     22.82 o 
  -5   1   8      727.47      741.58     12.36 o 
  -4   1   8      188.16      224.28      4.70 o 
  -3   1   8      429.13      407.26      7.58 o 
  -2   1   8     1051.29     1207.35     19.86 o 
  -1   1   8      219.50      223.96      5.40 o 
   0   1   8     1673.02     1801.23     29.28 o 
   1   1   8      955.65      937.62     15.49 o 
   2   1   8       49.04       29.28      0.84 o 
   3   1   8      233.93      238.95      4.32 o 
   4   1   8      524.35      533.93      9.07 o 
   5   1   8       72.99       80.90      2.46 o 
   6   1   8      117.29      122.63      3.41 o 
   7   1   8       68.27       76.45      4.25 o 
   8   1   8      226.27      241.19      7.40 o 
   9   1   8        2.68        2.55      1.07 o 
  10   1   8        2.04       -0.36      1.59 o 
  11   1   8       80.14       73.80      4.69 o 
 -13   2   8        0.00       -0.15      1.02 o 
 -12   2   8        4.04        3.84      1.01 o 
 -11   2   8        1.69        0.49      0.96 o 
 -10   2   8        0.12        0.82      1.21 o 
  -9   2   8      190.95      197.53      5.65 o 
  -8   2   8        1.07        2.99      0.82 o 
  -7   2   8      217.54      222.72      4.81 o 
  -6   2   8      144.35      132.71      3.18 o 
  -5   2   8      113.12      118.37      3.16 o 
  -4   2   8      103.87       87.42      2.09 o 
  -3   2   8      304.90      311.97      5.75 o 
  -2   2   8       71.23       66.76      1.73 o 
  -1   2   8      740.11      833.13     17.58 o 
   0   2   8       33.39       33.35      1.54 o 
   1   2   8      436.08      469.92      8.31 o 
   2   2   8       28.71       29.32      1.16 o 
   3   2   8       36.34       34.62      1.44 o 
   4   2   8      157.74      167.44      3.74 o 
   5   2   8      112.56      124.11      3.62 o 
   6   2   8       56.49       61.94      2.34 o 
   7   2   8        7.55        5.30      0.85 o 
   8   2   8       49.65       50.02      2.69 o 
   9   2   8        0.96        1.29      0.96 o 
  10   2   8        1.69       -0.66      0.90 o 
 -12   3   8        3.28        2.71      1.03 o 
 -11   3   8        3.87        4.28      1.04 o 
 -10   3   8        1.14        1.52      0.84 o 
  -9   3   8        0.00       -0.78      0.72 o 
  -8   3   8        7.44        9.15      1.92 o 
  -7   3   8       95.38       90.70      3.95 o 
  -6   3   8      349.18      351.13      8.24 o 
  -5   3   8       11.18       12.97      1.00 o 
  -4   3   8       16.46       17.93      1.30 o 
  -3   3   8        0.90        0.87      0.49 o 
  -2   3   8       44.50       43.85      1.66 o 
  -1   3   8        8.56        8.86      1.17 o 
   0   3   8       32.11       28.37      1.36 o 
   1   3   8      189.64      191.33      4.47 o 
   2   3   8       15.58       14.47      1.13 o 
   3   3   8       16.70       17.42      1.41 o 
   4   3   8        0.04        0.14      0.70 o 
   5   3   8        0.57       -0.04      0.82 o 
   6   3   8        0.17       -0.46      0.63 o 
   7   3   8        9.65        8.46      1.52 o 
   8   3   8       10.62        9.96      1.67 o 
   9   3   8        9.76        8.87      1.51 o 
  -9   4   8        9.28        8.37      1.48 o 
  -8   4   8       13.65       13.88      1.49 o 
  -7   4   8        2.45        1.95      0.94 o 
  -6   4   8        2.04        1.43      0.85 o 
  -5   4   8        0.05       -0.51      0.83 o 
  -4   4   8      170.93      170.14      4.52 o 
  -3   4   8      142.86      149.01      4.73 o 
  -2   4   8       81.05       82.06      2.68 o 
  -1   4   8        0.81        0.86      0.71 o 
   0   4   8        3.53        0.92      0.94 o 
   1   4   8        0.98        0.84      0.74 o 
   2   4   8        0.04        0.03      0.66 o 
   3   4   8        0.01       -0.34      0.84 o 
   4   4   8       65.51       76.47      3.86 o 
   5   4   8       23.09       24.23      2.76 o 
   6   4   8        2.92        4.32      1.43 o 
  -4   5   8        4.15        4.38      1.37 o 
  -3   5   8        1.28       -0.55      0.98 o 
  -2   5   8        3.95        4.59      1.29 o 
  -1   5   8       24.36       30.85      2.37 o 
   0   5   8        3.55        7.04      1.22 o 
   1   5   8        1.26        2.57      1.20 o 
 -14   1   9        3.00        2.07      0.87 o 
 -13   1   9       10.00        9.60      1.76 o 
 -12   1   9        0.00        0.18      0.65 o 
 -11   1   9        0.14        0.54      0.70 o 
 -10   1   9      298.98      287.23      6.71 o 
  -9   1   9      367.74      363.10      8.05 o 
  -8   1   9      597.84      619.40     12.86 o 
  -7   1   9       44.56       47.99      1.66 o 
  -6   1   9      342.11      336.91      6.50 o 
  -5   1   9       35.23       37.02      2.21 o 
  -4   1   9      192.14      205.42      4.30 o 
  -3   1   9        7.64       15.95      0.89 o 
  -2   1   9        3.08        6.39      0.44 o 
  -1   1   9      628.98      606.68     10.19 o 
   0   1   9        3.89        2.24      0.49 o 
   1   1   9      797.85      818.16     14.71 o 
   2   1   9      321.78      307.73      5.42 o 
   3   1   9        2.09        2.53      0.42 o 
   4   1   9      122.97      126.55      3.26 o 
   5   1   9      472.66      467.89     17.87 o 
   6   1   9       38.39       38.77      3.90 o 
   7   1   9        2.02        2.67      0.91 o 
   8   1   9       47.82       47.59      3.12 o 
   9   1   9       29.42       26.91      2.23 o 
  10   1   9       21.45       20.05      2.62 o 
  11   1   9        2.14       -0.82      1.43 o 
 -13   2   9       58.42       67.04      4.17 o 
 -12   2   9       31.46       30.59      2.02 o 
 -11   2   9      163.35      162.03      5.08 o 
 -10   2   9       19.50       20.28      1.62 o 
  -9   2   9       49.77       48.35      3.38 o 
  -8   2   9      591.85      598.48     12.64 o 
  -7   2   9      145.04      144.39      3.44 o 
  -6   2   9      813.85      810.26     16.69 o 
  -5   2   9      308.66      296.51      5.97 o 
  -4   2   9      497.52      476.76      8.46 o 
  -3   2   9      442.06      420.14      7.52 o 
  -2   2   9       17.90       22.18      1.19 o 
  -1   2   9      123.97      127.39      3.54 o 
   0   2   9      278.92      304.09      5.62 o 
   1   2   9      144.28      150.71      3.13 o 
   2   2   9      424.51      437.67      8.43 o 
   3   2   9      140.30      130.52      3.64 o 
   4   2   9      109.49      111.09      3.29 o 
   5   2   9       99.44      104.66      3.25 o 
   6   2   9       25.01       31.61      2.08 o 
   7   2   9       30.14       23.76      2.47 o 
   8   2   9       12.65       11.63      1.76 o 
   9   2   9        0.02       -0.16      0.87 o 
  10   2   9       12.00       16.50      1.94 o 
 -12   3   9       22.75       20.05      1.91 o 
 -11   3   9        0.04        0.47      0.91 o 
 -10   3   9        8.04       11.81      1.47 o 
  -9   3   9       34.69       36.70      2.28 o 
  -8   3   9      187.62      180.44      4.98 o 
  -7   3   9       46.72       44.45      3.72 o 
  -6   3   9        9.38       11.45      1.08 o 
  -5   3   9      567.34      560.00     10.93 o 
  -4   3   9        1.12        0.94      0.56 o 
  -3   3   9       13.97       13.56      1.12 o 
  -2   3   9       53.56       51.71      2.12 o 
  -1   3   9      341.34      335.04      6.44 o 
   0   3   9       91.34       87.94      2.57 o 
   1   3   9       31.07       30.14      1.51 o 
   2   3   9       91.35       94.77      4.30 o 
   3   3   9       17.62       21.59      1.64 o 
   4   3   9       14.33       11.88      1.51 o 
   5   3   9        3.67        3.58      0.85 o 
   6   3   9       33.43       41.42      2.23 o 
   7   3   9       25.32       30.59      2.34 o 
   8   3   9       35.95       36.32      2.52 o 
  -9   4   9        3.13        4.91      1.93 o 
  -8   4   9        1.78        2.33      0.98 o 
  -7   4   9        0.29        1.47      0.90 o 
  -6   4   9       20.23       23.76      1.86 o 
  -5   4   9       12.42       11.39      1.39 o 
  -4   4   9      100.59      106.32      3.35 o 
  -3   4   9       78.52       76.55      2.75 o 
  -2   4   9       82.32       90.80      2.92 o 
  -1   4   9        3.38        3.63      0.92 o 
   0   4   9        2.69        2.70      0.85 o 
   1   4   9       21.65       26.97      2.02 o 
   2   4   9        0.25        0.41      0.84 o 
   3   4   9       29.82       22.97      1.96 o 
   4   4   9        0.65        2.00      1.00 o 
   5   4   9       15.23       20.94      2.30 o 
   6   4   9        0.59        1.19      0.92 o 
  -3   5   9       14.59       18.00      1.88 o 
  -2   5   9       43.34       44.37      2.76 o 
  -1   5   9       40.38       41.61      3.29 o 
 -14   0  10       19.56       18.05      2.38 o 
 -13   0  10      130.00      131.73      6.85 o 
 -12   0  10       10.53       10.77      1.56 o 
 -11   0  10      259.77      265.54      8.98 o 
 -10   0  10      493.58      475.72     14.55 o 
  -9   0  10       61.00       52.15      3.67 o 
  -8   0  10        1.78        1.31      0.66 o 
  -7   0  10      218.95      211.08      6.93 o 
  -6   0  10      718.02      719.33     31.81 o 
  -5   0  10      844.59      892.72     24.89 o 
  -4   0  10      764.37      775.52     33.11 o 
  -3   0  10      866.54     1054.31     44.30 o 
  -2   0  10        8.41        9.99      0.64 o 
  -1   0  10      958.71     1133.62     51.14 o 
   0   0  10       81.10       89.91      5.76 o 
   1   0  10      314.46      272.94     14.34 o 
   2   0  10      326.86      329.27     10.77 o 
   3   0  10      238.32      248.88      8.50 o 
   4   0  10       99.83       93.62      3.99 o 
   5   0  10       29.78       26.46      1.95 o 
   6   0  10       30.13       26.93      2.09 o 
   7   0  10      143.14      139.43      8.74 o 
   8   0  10        0.21        0.20      1.98 o 
   9   0  10        6.66        8.33      2.98 o 
  10   0  10       10.06       11.51      3.37 o 
 -14   1  10       16.55       16.53      1.60 o 
 -13   1  10       55.37       50.79      2.49 o 
 -12   1  10        5.30        5.13      1.02 o 
 -11   1  10      169.97      160.16      5.30 o 
 -10   1  10       31.59       27.59      1.56 o 
  -9   1  10       10.10       11.07      1.16 o 
  -8   1  10      683.57      680.90     14.58 o 
  -7   1  10      212.10      203.64      7.86 o 
  -6   1  10       24.90       25.46      1.11 o 
  -5   1  10       71.54       82.79      2.11 o 
  -4   1  10      477.28      492.31      8.45 o 
  -3   1  10      748.14      760.70     13.83 o 
  -2   1  10      101.23       60.15      1.42 o 
  -1   1  10      416.97      374.03      7.35 o 
   0   1  10      167.02      176.75      3.81 o 
   1   1  10       36.61       38.72      1.31 o 
   2   1  10        9.03        8.27      0.78 o 
   3   1  10        0.48        0.88      0.44 o 
   4   1  10      181.15      184.12      4.96 o 
   5   1  10       92.98       95.15      3.58 o 
   6   1  10       28.37       32.67      2.11 o 
   7   1  10        0.99        0.98      0.86 o 
   8   1  10        0.06       -0.19      0.84 o 
   9   1  10        0.18       -0.60      1.26 o 
  10   1  10        0.00       -1.63      1.33 o 
 -13   2  10        0.74        1.53      0.86 o 
 -12   2  10        3.46        4.45      1.24 o 
 -11   2  10        7.62        7.53      1.21 o 
 -10   2  10      113.90      102.45      3.57 o 
  -9   2  10        2.32        2.48      0.77 o 
  -8   2  10      231.66      219.71      5.37 o 
  -7   2  10      221.17      225.23      5.46 o 
  -6   2  10       65.96       58.15      1.85 o 
  -5   2  10      178.48      149.16      9.23 o 
  -4   2  10       85.59       95.09      2.35 o 
  -3   2  10       46.62       46.07      1.62 o 
  -2   2  10        1.73        0.88      0.35 o 
  -1   2  10       54.87       55.19      1.62 o 
   0   2  10       10.18       12.05      0.91 o 
   1   2  10       11.17       10.24      0.94 o 
   2   2  10      157.77      155.29      4.99 o 
   3   2  10       47.10       46.53      2.09 o 
   4   2  10       78.48       77.18      3.17 o 
   5   2  10       10.47        7.97      1.19 o 
   6   2  10       14.12       10.60      1.29 o 
   7   2  10       41.79       42.48      2.56 o 
   8   2  10       28.58       30.86      2.25 o 
   9   2  10        0.18        0.49      0.90 o 
 -11   3  10       13.40       15.44      1.67 o 
 -10   3  10        6.99        6.99      1.27 o 
  -9   3  10       30.28       32.96      2.16 o 
  -8   3  10       29.05       32.23      2.25 o 
  -7   3  10        8.41        5.89      1.08 o 
  -6   3  10      468.24      469.89      9.40 o 
  -5   3  10       15.90       12.05      1.08 o 
  -4   3  10      255.03      249.19      5.68 o 
  -3   3  10       12.71       14.67      1.03 o 
  -2   3  10       38.00       35.50      1.84 o 
  -1   3  10        3.12        4.73      1.24 o 
   0   3  10        2.09        2.58      0.74 o 
   1   3  10      176.97      180.09      9.62 o 
   2   3  10      102.31      110.03      7.64 o 
   3   3  10       25.23       21.88      1.67 o 
   4   3  10       62.12       65.81      3.28 o 
   5   3  10        9.27        6.17      1.18 o 
   6   3  10       15.01       12.87      1.59 o 
   7   3  10       30.64       33.44      2.44 o 
   8   3  10        1.57        0.89      1.54 o 
  -9   4  10        0.06        0.88      1.05 o 
  -8   4  10        4.52        4.18      1.29 o 
  -7   4  10       22.99       26.08      1.98 o 
  -6   4  10       41.13       43.50      2.38 o 
  -5   4  10       45.14       46.18      2.53 o 
  -4   4  10       35.21       39.67      2.39 o 
  -3   4  10      328.68      331.54      7.31 o 
  -2   4  10        0.08        1.16      0.77 o 
  -1   4  10        1.21        0.66      0.82 o 
   0   4  10       14.07       14.82      1.53 o 
   1   4  10       70.40       72.78      3.14 o 
   2   4  10        9.81       11.38      1.44 o 
   3   4  10        1.72        2.92      1.06 o 
   4   4  10       63.07       73.33      3.95 o 
   5   4  10       10.67       16.53      2.85 o 
 -14   1  11        8.25        7.95      1.24 o 
 -13   1  11        0.56        0.45      0.92 o 
 -12   1  11        1.37        0.32      0.66 o 
 -11   1  11       36.88       42.41      1.97 o 
 -10   1  11      116.93      123.08      4.96 o 
  -9   1  11      141.05      149.09      3.93 o 
  -8   1  11       74.47       76.51      2.36 o 
  -7   1  11        5.44        3.98      0.58 o 
  -6   1  11        3.03        3.59      0.45 o 
  -5   1  11      132.79      137.66      3.04 o 
  -4   1  11        1.75        3.20      0.79 o 
  -3   1  11      273.73      298.72      5.36 o 
  -2   1  11      801.05      814.85     16.93 o 
  -1   1  11      264.48      269.66      5.49 o 
   0   1  11       68.75       66.51      3.47 o 
   1   1  11      210.34      225.22      5.57 o 
   2   1  11       65.52       67.53      2.29 o 
   3   1  11        4.06        4.75      0.66 o 
   4   1  11       19.91       20.08      1.28 o 
   5   1  11       77.08       75.54      3.09 o 
   6   1  11       82.78       84.12      5.81 o 
   7   1  11       19.23       17.69      1.73 o 
   8   1  11        5.50        3.14      1.08 o 
   9   1  11       27.33       23.40      2.85 o 
  10   1  11        0.16       -1.28      1.33 o 
 -13   2  11       45.68       44.23      3.27 o 
 -12   2  11       45.27       44.82      2.45 o 
 -11   2  11       26.48       28.66      2.46 o 
 -10   2  11        5.16        5.67      1.01 o 
  -9   2  11       13.11       12.19      1.14 o 
  -8   2  11       71.94       76.64      3.89 o 
  -7   2  11      101.68      110.42      3.16 o 
  -6   2  11      352.52      339.32      8.04 o 
  -5   2  11      320.26      306.58      8.95 o 
  -4   2  11      139.43      143.71      3.52 o 
  -3   2  11       22.60       24.36      1.31 o 
  -2   2  11       66.32       69.36      2.08 o 
  -1   2  11      169.51      182.47      5.22 o 
   0   2  11      158.34      159.94      4.53 o 
   1   2  11      218.61      224.30      4.95 o 
   2   2  11      247.83      260.78      7.76 o 
   3   2  11       65.29       70.11      4.31 o 
   4   2  11        5.75        7.42      1.05 o 
   5   2  11        2.98        2.66      0.82 o 
   6   2  11       43.37       47.64      3.23 o 
   7   2  11       37.74       40.32      2.54 o 
   8   2  11       16.56       18.96      1.92 o 
   9   2  11        7.76       10.14      1.56 o 
 -11   3  11       10.43       14.15      1.98 o 
 -10   3  11       47.81       49.55      3.17 o 
  -9   3  11       58.61       60.16      2.86 o 
  -8   3  11       73.36       65.17      2.98 o 
  -7   3  11        6.06        4.61      1.05 o 
  -6   3  11       31.64       29.96      1.73 o 
  -5   3  11       43.95       40.34      1.94 o 
  -4   3  11       92.71       86.16      2.39 o 
  -3   3  11      201.18      204.86      4.38 o 
  -2   3  11       39.79       44.01      2.72 o 
  -1   3  11      140.46      145.70      5.73 o 
   0   3  11        7.20        7.33      1.29 o 
   1   3  11        0.30        1.43      0.73 o 
   2   3  11        2.91        4.52      1.13 o 
   3   3  11       16.62       18.70      2.33 o 
   4   3  11       83.61       86.38      3.76 o 
   5   3  11       30.81       36.31      2.49 o 
   6   3  11        0.51        3.17      1.64 o 
   7   3  11        2.39        5.09      1.25 o 
  -8   4  11        1.47        0.83      1.00 o 
  -7   4  11        0.52        0.18      0.77 o 
  -6   4  11       35.90       41.34      4.06 o 
  -5   4  11       24.77       27.55      1.99 o 
  -4   4  11       28.79       26.99      1.90 o 
  -3   4  11        2.28        2.35      0.99 o 
  -2   4  11       41.65       44.97      2.52 o 
  -1   4  11        7.11        7.33      1.78 o 
   0   4  11        0.67        2.36      1.02 o 
   1   4  11        6.29       10.62      1.46 o 
   2   4  11       29.82       34.93      2.34 o 
   3   4  11        3.36        3.59      1.35 o 
   4   4  11        5.88        5.83      1.98 o 
 -14   0  12       11.32        9.52      1.98 o 
 -13   0  12        2.70        2.23      1.04 o 
 -12   0  12      143.57      148.46      5.95 o 
 -11   0  12       12.34       15.21      1.68 o 
 -10   0  12       30.68       27.35      2.07 o 
  -9   0  12        1.02        2.47      0.87 o 
  -8   0  12      510.55      524.80     32.99 o 
  -7   0  12      441.76      374.38     49.51 o 
  -6   0  12       94.50       96.60      4.47 o 
  -5   0  12      214.60      270.57     12.22 o 
  -4   0  12       78.99       96.75      6.63 o 
  -3   0  12      327.10      383.36     28.57 o 
  -2   0  12       85.12       88.91      4.87 o 
  -1   0  12      279.50      304.97     18.21 o 
   0   0  12     1724.64     1821.99     54.35 o 
   1   0  12      324.81      340.45     11.26 o 
   2   0  12      132.30      129.35      5.19 o 
   3   0  12        0.55        1.12      0.79 o 
   4   0  12        2.08        3.90      1.10 o 
   5   0  12       13.45       13.59      1.72 o 
   6   0  12       46.79       52.61      3.67 o 
   7   0  12      109.88      110.19      7.74 o 
   8   0  12       88.51       80.40      6.95 o 
   9   0  12        4.70        4.36      2.78 o 
 -13   1  12       43.42       46.08      2.44 o 
 -12   1  12       15.38       17.11      1.54 o 
 -11   1  12        0.12       -0.12      0.59 o 
 -10   1  12      113.89      122.00      5.67 o 
  -9   1  12       69.52       74.18      4.42 o 
  -8   1  12        0.57        0.48      0.48 o 
  -7   1  12       49.44       54.42      2.09 o 
  -6   1  12       60.38       68.29      2.23 o 
  -5   1  12      274.01      283.91      5.62 o 
  -4   1  12       25.61       22.28      0.91 o 
  -3   1  12      250.67      249.70      5.19 o 
  -2   1  12      411.50      437.89     11.57 o 
  -1   1  12        5.46        6.52      2.61 o 
   0   1  12       23.70       20.33      1.27 o 
   1   1  12       25.23       23.52      1.36 o 
   2   1  12      180.67      176.42      6.25 o 
   3   1  12      204.30      206.62      7.71 o 
   4   1  12       94.06      100.39      6.10 o 
   5   1  12       57.46       60.54      4.91 o 
   6   1  12        6.34        6.40      1.20 o 
   7   1  12        0.47       -0.29      0.81 o 
   8   1  12        0.17        0.27      1.01 o 
   9   1  12       13.07        8.99      2.05 o 
 -13   2  12        0.67        0.20      0.91 o 
 -12   2  12        0.45       -0.36      1.02 o 
 -11   2  12        0.61        1.36      0.83 o 
 -10   2  12        3.73        4.47      0.92 o 
  -9   2  12       14.31       16.03      1.49 o 
  -8   2  12        6.07        5.74      0.84 o 
  -7   2  12        9.31       11.69      1.19 o 
  -6   2  12       33.36       42.02      1.58 o 
  -5   2  12       40.27       41.55      1.78 o 
  -4   2  12       35.63       37.71      1.55 o 
  -3   2  12       17.21       19.01      1.49 o 
  -2   2  12        0.15        0.44      0.43 o 
  -1   2  12        1.78        1.99      0.59 o 
   0   2  12       19.27       18.49      1.35 o 
   1   2  12        4.62        5.87      0.82 o 
   2   2  12        6.52        4.65      0.89 o 
   3   2  12      102.06      102.32      3.87 o 
   4   2  12        8.87        8.08      1.17 o 
   5   2  12        0.33        1.80      0.84 o 
   6   2  12       10.86       11.69      1.47 o 
   7   2  12       16.35       16.15      2.46 o 
   8   2  12        0.87        0.69      1.19 o 
 -11   3  12       19.17       16.95      1.70 o 
 -10   3  12        0.25        1.66      0.92 o 
  -9   3  12       22.75       25.01      2.01 o 
  -8   3  12       65.89       67.19      2.90 o 
  -7   3  12       11.89       11.42      1.30 o 
  -6   3  12      141.71      156.28      4.46 o 
  -5   3  12       69.54       68.73      2.60 o 
  -4   3  12       87.30       89.18      2.99 o 
  -3   3  12        3.88        5.37      0.82 o 
  -2   3  12        0.58        0.48      0.42 o 
  -1   3  12       34.18       29.01      1.78 o 
   0   3  12        6.66        5.15      1.40 o 
   1   3  12       60.43       62.67      4.67 o 
   2   3  12       37.73       28.32      3.97 o 
   3   3  12       17.06       13.45      1.55 o 
   4   3  12        0.09        0.14      0.77 o 
   5   3  12        0.03        0.23      0.84 o 
   6   3  12        0.00        1.62      1.02 o 
  -8   4  12       50.39       58.08      3.45 o 
  -7   4  12       14.45       15.08      1.59 o 
  -6   4  12       14.71       15.46      1.80 o 
  -5   4  12        0.03        0.46      0.98 o 
  -4   4  12        2.17        1.63      0.85 o 
  -3   4  12       23.49       24.41      2.25 o 
  -2   4  12      134.91      135.28      4.40 o 
  -1   4  12      127.60      131.63      4.59 o 
   0   4  12        8.82       10.29      1.39 o 
   1   4  12        8.05       11.61      2.41 o 
   2   4  12        3.76        3.20      1.18 o 
   3   4  12        0.91        1.48      1.18 o 
 -13   1  13       16.33       19.92      2.09 o 
 -12   1  13       69.85       70.85      2.68 o 
 -11   1  13       18.36       22.12      1.50 o 
 -10   1  13       57.59       64.45      2.36 o 
  -9   1  13       17.62       16.61      1.17 o 
  -8   1  13        3.21        1.32      0.47 o 
  -7   1  13        1.45        2.73      0.53 o 
  -6   1  13      149.43      156.13      5.39 o 
  -5   1  13      135.40      149.15      3.76 o 
  -4   1  13      533.71      566.82     11.33 o 
  -3   1  13       93.93       82.25      2.72 o 
  -2   1  13       25.99       24.40      1.53 o 
  -1   1  13      163.27      173.77      6.48 o 
   0   1  13        4.24        4.05      0.68 o 
   1   1  13        5.60        3.52      0.73 o 
   2   1  13       59.63       62.14      2.31 o 
   3   1  13       90.01       80.48      2.77 o 
   4   1  13       90.12       80.62      3.41 o 
   5   1  13        3.54        5.19      1.09 o 
   6   1  13        2.02        0.60      1.50 o 
   7   1  13       16.95       15.26      2.01 o 
   8   1  13        1.94        0.68      1.79 o 
 -12   2  13        9.07        9.61      1.85 o 
 -11   2  13       26.88       28.31      3.34 o 
 -10   2  13       37.71       38.80      4.51 o 
  -9   2  13       26.23       28.42      1.83 o 
  -8   2  13       88.47       90.31      3.38 o 
  -7   2  13      362.48      373.15     13.33 o 
  -6   2  13      182.51      183.98      6.79 o 
  -5   2  13       25.01       25.51      1.44 o 
  -4   2  13      271.59      284.80     10.31 o 
  -3   2  13      168.48      173.99      5.88 o 
  -2   2  13       67.72       68.55      3.11 o 
  -1   2  13       42.91       43.64      2.05 o 
   0   2  13      160.32      158.38      4.56 o 
   1   2  13      157.78      147.08      7.33 o 
   2   2  13        1.59        2.33      0.84 o 
   3   2  13       34.54       29.79      2.47 o 
   4   2  13       68.47       63.46      3.08 o 
   5   2  13       47.59       49.50      2.72 o 
   6   2  13        2.61        5.31      1.17 o 
   7   2  13       10.66       14.41      1.66 o 
 -10   3  13       15.68       14.32      1.59 o 
  -9   3  13      113.72      119.06      8.03 o 
  -8   3  13       23.43       26.97      2.05 o 
  -7   3  13      196.90      195.65      6.61 o 
  -6   3  13        2.95        3.38      0.91 o 
  -5   3  13       32.82       29.61      1.84 o 
  -4   3  13        9.80        8.72      1.07 o 
  -3   3  13       28.28       33.33      2.17 o 
  -2   3  13      116.36      112.54      4.41 o 
  -1   3  13        3.72        4.42      1.13 o 
   0   3  13      170.81      175.85     13.64 o 
   1   3  13       42.62       42.06      3.67 o 
   2   3  13       10.39       11.40      1.53 o 
   3   3  13       13.01       16.69      1.78 o 
   4   3  13        0.40        1.32      0.96 o 
   5   3  13       17.68       22.65      2.16 o 
   6   3  13        2.26        3.58      1.17 o 
  -7   4  13        0.04        0.21      1.20 o 
  -6   4  13        0.06        1.88      1.08 o 
  -5   4  13        2.57        1.97      1.08 o 
  -4   4  13       46.89       50.08      3.44 o 
  -3   4  13       15.80       18.43      1.88 o 
  -2   4  13       30.27       34.53      2.90 o 
  -1   4  13        3.39        2.72      1.37 o 
   0   4  13        0.63        0.50      1.14 o 
   1   4  13        0.17       -0.33      1.05 o 
   2   4  13        0.14       -1.32      0.96 o 
 -13   0  14        2.35        1.86      1.20 o 
 -12   0  14       24.61       25.56      2.98 o 
 -11   0  14       34.66       41.85      4.07 o 
 -10   0  14      528.41      547.31     42.63 o 
  -9   0  14      349.96      305.55      9.98 o 
  -8   0  14       17.44       23.20      2.58 o 
  -7   0  14        0.03        6.35      2.18 o 
  -6   0  14       61.82       61.73      5.16 o 
  -5   0  14      106.70      119.75      7.74 o 
  -4   0  14       51.97       47.06      5.26 o 
  -3   0  14      294.47      318.38     10.83 o 
  -2   0  14     3841.15     4001.83    117.96 o 
  -1   0  14      109.83       98.01      8.84 o 
   0   0  14      671.38      704.87     22.09 o 
   1   0  14       63.64       75.59      5.86 o 
   2   0  14       17.41       20.03      2.58 o 
   3   0  14        1.18        0.74      0.95 o 
   4   0  14        4.11        5.32      1.28 o 
   5   0  14      283.26      273.04     12.53 o 
   6   0  14      132.04      138.41      9.13 o 
   7   0  14       48.32       38.70      5.16 o 
   8   0  14       11.33        7.14      3.17 o 
 -13   1  14       24.40       24.74      1.90 o 
 -12   1  14      134.70      148.66      9.23 o 
 -11   1  14       36.64       37.90      2.35 o 
 -10   1  14       13.60       12.23      1.16 o 
  -9   1  14        6.90        3.74      1.56 o 
  -8   1  14       43.34       47.08      4.13 o 
  -7   1  14      246.83      228.08     12.01 o 
  -6   1  14       41.20       40.62      3.31 o 
  -5   1  14      606.32      605.21     15.73 o 
  -4   1  14      528.75      521.07     11.98 o 
  -3   1  14      395.06      395.81      9.37 o 
  -2   1  14      199.96      190.98      5.09 o 
  -1   1  14       27.50       29.41      1.79 o 
   0   1  14      227.98      217.47      5.74 o 
   1   1  14      185.97      198.15      5.29 o 
   2   1  14       38.85       32.80      1.75 o 
   3   1  14       75.65       66.16      3.41 o 
   4   1  14       40.03       38.80      2.30 o 
   5   1  14       68.76       64.52      3.42 o 
   6   1  14        1.03        0.93      0.92 o 
   7   1  14        1.46        0.06      1.04 o 
   8   1  14       14.59       15.95      3.47 o 
 -12   2  14        0.15       -0.09      0.88 o 
 -11   2  14       20.71       22.08      1.80 o 
 -10   2  14        0.24        2.88      0.85 o 
  -9   2  14       17.58       14.88      1.26 o 
  -8   2  14       15.03       15.60      2.32 o 
  -7   2  14      430.87      390.59     14.64 o 
  -6   2  14       70.78       75.27      4.27 o 
  -5   2  14      625.29      635.26     28.54 o 
  -4   2  14       86.17       82.51      4.38 o 
  -3   2  14       14.72       15.84      1.29 o 
  -2   2  14        1.04        0.57      0.58 o 
  -1   2  14        0.02       -0.72      0.48 o 
   0   2  14       68.77       54.31      2.34 o 
   1   2  14       18.63       16.41      1.55 o 
   2   2  14      131.09      110.47      4.24 o 
   3   2  14       35.09       33.93      2.34 o 
   4   2  14        3.77        2.59      1.00 o 
   5   2  14        0.20       -0.69      0.76 o 
   6   2  14        9.11        8.74      1.44 o 
   7   2  14        3.07        3.07      1.47 o 
 -10   3  14       47.56       46.83      3.37 o 
  -9   3  14       11.71       12.98      1.93 o 
  -8   3  14       91.22       82.12      5.76 o 
  -7   3  14       10.13       11.97      1.46 o 
  -6   3  14      229.44      234.21      6.07 o 
  -5   3  14        2.52        1.51      1.00 o 
  -4   3  14        1.94        1.98      0.96 o 
  -3   3  14        0.76        2.18      1.03 o 
  -2   3  14       33.79       33.93      2.49 o 
  -1   3  14       11.25        7.25      1.38 o 
   0   3  14        5.07        4.41      2.48 o 
   1   3  14       70.11       64.77      3.29 o 
   2   3  14       26.02       24.09      2.08 o 
   3   3  14        4.66        7.65      1.35 o 
   4   3  14        2.13        2.05      1.05 o 
   5   3  14        1.66        3.84      1.17 o 
  -6   4  14        0.76        0.87      1.03 o 
  -5   4  14       11.29       15.03      1.80 o 
  -4   4  14        0.83        0.68      1.98 o 
  -3   4  14        3.40        4.96      1.54 o 
  -2   4  14       19.25       21.18      2.28 o 
  -1   4  14       35.53       41.69      3.11 o 
   0   4  14        2.79        2.72      1.27 o 
 -12   1  15       17.05       19.79      1.56 o 
 -11   1  15       74.86       76.06      2.75 o 
 -10   1  15       30.97       32.91      2.43 o 
  -9   1  15      109.44       99.54     10.65 o 
  -8   1  15      248.74      235.96     14.11 o 
  -7   1  15      156.99      153.04      8.24 o 
  -6   1  15       49.44       40.70      3.24 o 
  -5   1  15      196.55      189.53      7.69 o 
  -4   1  15      691.14      665.33     17.28 o 
  -3   1  15      168.36      159.59      4.54 o 
  -2   1  15      351.37      338.53      8.64 o 
  -1   1  15      181.07      180.07      4.97 o 
   0   1  15      866.96      877.00     28.85 o 
   1   1  15        2.57        3.62      0.92 o 
   2   1  15      370.93      351.38     10.67 o 
   3   1  15       13.30       12.33      1.48 o 
   4   1  15       76.77       64.35      3.11 o 
   5   1  15        2.67        1.16      1.08 o 
   6   1  15       16.47       12.70      2.06 o 
   7   1  15       36.13       34.00      2.65 o 
 -11   2  15       62.16       74.98      3.92 o 
 -10   2  15       54.85       56.01      3.80 o 
  -9   2  15       67.40       69.61      5.49 o 
  -8   2  15       31.50       29.52      1.92 o 
  -7   2  15       17.64       18.83      2.53 o 
  -6   2  15       68.00       69.44      4.20 o 
  -5   2  15      620.56      583.51     15.55 o 
  -4   2  15      399.92      414.32     11.47 o 
  -3   2  15        0.61        1.25      0.63 o 
  -2   2  15      132.79      130.34      4.05 o 
  -1   2  15        2.16        3.71      0.78 o 
   0   2  15       15.26       13.07      1.30 o 
   1   2  15       81.00       73.24      3.27 o 
   2   2  15      157.77      161.88      7.58 o 
   3   2  15      366.90      356.78     15.59 o 
   4   2  15        1.05        1.01      0.88 o 
   5   2  15        0.04        0.47      1.14 o 
   6   2  15       12.56       12.82      1.73 o 
  -9   3  15       20.24       19.28      2.11 o 
  -8   3  15       12.92       14.62      1.91 o 
  -7   3  15      298.12      304.03      8.62 o 
  -6   3  15        7.57        5.03      1.61 o 
  -5   3  15       15.93       16.54      2.79 o 
  -4   3  15       21.20       31.76      3.67 o 
  -3   3  15       87.72       90.20      5.36 o 
  -2   3  15        7.49        9.00      1.45 o 
  -1   3  15        0.72        1.21      0.84 o 
   0   3  15       44.56       44.77      2.74 o 
   1   3  15       32.04       37.02      2.53 o 
   2   3  15        0.56       -0.12      0.90 o 
   3   3  15       43.13       46.84      2.95 o 
   4   3  15        2.12        3.34      1.25 o 
  -3   4  15        3.15        3.86      1.57 o 
 -12   0  16       54.54       61.52      4.37 o 
 -11   0  16        0.19        2.58      2.38 o 
 -10   0  16       48.49       42.87      5.95 o 
  -9   0  16      436.29      383.38     20.30 o 
  -8   0  16      131.01      105.45      7.94 o 
  -7   0  16      534.30      504.32     24.71 o 
  -5   0  16      149.68      135.87      8.74 o 
  -4   0  16       21.59       19.64      3.37 o 
  -3   0  16       73.04       70.19      4.27 o 
  -2   0  16     1985.68     1987.85     59.56 o 
  -1   0  16      119.07      135.46      5.83 o 
   0   0  16     1367.52     1383.89     54.08 o 
   1   0  16       10.51       12.53      1.81 o 
   2   0  16       75.20       76.50      4.66 o 
   3   0  16       79.71       86.77      5.66 o 
   4   0  16       29.16       30.44      2.76 o 
   5   0  16       55.61       54.38      6.15 o 
   6   0  16       67.23       49.22      5.76 o 
 -12   1  16        6.18        4.94      1.25 o 
 -11   1  16        1.76        2.89      0.98 o 
 -10   1  16      134.88      120.86      6.45 o 
  -9   1  16       35.48       37.64      3.81 o 
  -8   1  16        1.75        1.59      1.79 o 
  -7   1  16      151.41      134.60      6.50 o 
  -6   1  16       26.27       22.46      2.71 o 
  -5   1  16        0.21        0.00      0.99 o 
  -4   1  16       26.12       27.57      2.29 o 
  -3   1  16      341.13      326.89     13.32 o 
  -2   1  16      132.20      123.39      3.81 o 
  -1   1  16      207.21      199.00      5.46 o 
   0   1  16      147.71      154.89      4.54 o 
   1   1  16      449.54      469.99     13.82 o 
   2   1  16       23.39       23.37      1.70 o 
   3   1  16        5.65        7.63      1.33 o 
   4   1  16        2.09        2.72      1.06 o 
   5   1  16       56.06       53.37      3.69 o 
   6   1  16        0.59       -1.41      0.94 o 
 -11   2  16        4.34        5.55      1.28 o 
 -10   2  16        2.86        3.17      1.75 o 
  -9   2  16        6.84        6.58      1.90 o 
  -8   2  16        8.86        8.62      1.95 o 
  -7   2  16       15.21       18.47      6.45 o 
  -6   2  16       40.19       36.05      3.33 o 
  -5   2  16       13.17       10.44      1.90 o 
  -4   2  16       26.30       19.58      1.70 o 
  -3   2  16        8.42       10.11      1.24 o 
  -2   2  16        2.46        3.08      0.80 o 
  -1   2  16       13.53       14.12      1.75 o 
   0   2  16        0.24       -0.17      0.97 o 
   1   2  16       56.10       49.53      2.68 o 
   2   2  16      124.69      124.67      7.35 o 
   3   2  16       86.83       83.91      4.13 o 
   4   2  16       76.37       80.28      3.68 o 
   5   2  16        0.82        0.24      0.90 o 
  -8   3  16       14.23       10.91      3.77 o 
  -7   3  16       47.43       55.50      4.26 o 
  -6   3  16        1.73        1.89      2.08 o 
  -5   3  16        1.67        2.57      0.98 o 
  -4   3  16       10.28        9.82      1.55 o 
  -3   3  16      109.01      112.67      5.76 o 
  -2   3  16       16.42       16.64      2.15 o 
  -1   3  16        0.03       -0.29      0.77 o 
   0   3  16       14.77       13.32      1.65 o 
   1   3  16        1.12        1.34      1.00 o 
   2   3  16        0.34        1.54      1.02 o 
 -11   1  17        5.38        5.76      2.00 o 
 -10   1  17       22.60       23.47      3.15 o 
  -9   1  17       24.59       29.61      3.42 o 
  -8   1  17       49.44       40.48      5.76 o 
  -7   1  17      144.54      125.52      6.24 o 
  -6   1  17       60.21       58.41      4.15 o 
  -5   1  17      121.68      115.52      5.68 o 
  -4   1  17       41.22       46.67      3.19 o 
  -3   1  17       45.63       43.67      2.34 o 
  -2   1  17        7.23       10.58      1.43 o 
  -1   1  17        2.03        1.19      0.76 o 
   0   1  17      184.05      182.39      5.19 o 
   1   1  17        0.05        1.07      0.80 o 
   2   1  17      149.11      144.31      6.62 o 
   3   1  17        0.07        1.44      1.11 o 
   4   1  17       19.53       19.49      1.97 o 
   5   1  17        7.48        5.66      1.42 o 
 -10   2  17        0.10        0.05      1.52 o 
  -9   2  17        7.45        8.77      2.19 o 
  -8   2  17       31.58       26.14      3.08 o 
  -7   2  17       59.78       67.77      6.15 o 
  -6   2  17       68.68       76.77      4.66 o 
  -5   2  17      263.44      258.53     15.90 o 
  -4   2  17       43.76       39.77      2.42 o 
  -3   2  17       37.40       35.90      2.28 o 
  -2   2  17       11.85       11.47      1.26 o 
  -1   2  17       47.07       49.64      2.43 o 
   0   2  17       18.44       16.25      1.70 o 
   1   2  17        0.04        0.41      0.82 o 
   2   2  17      125.67      120.10      6.84 o 
   3   2  17      107.01      107.87      4.93 o 
   4   2  17       25.64       19.64      2.01 o 
  -7   3  17        2.00        2.85      1.38 o 
  -6   3  17        0.77       -0.86      1.04 o 
  -5   3  17        5.83        4.44      2.58 o 
  -4   3  17        0.48        1.28      0.84 o 
  -3   3  17       28.76       36.42      5.75 o 
  -2   3  17      147.81      152.24      6.95 o 
  -1   3  17       21.23       24.45      2.14 o 
   0   3  17        5.45        4.56      1.17 o 
   1   3  17        6.88        8.21      1.48 o 
 -11   0  18       15.84       18.85      4.17 o 
 -10   0  18       30.72       32.34      5.56 o 
  -9   0  18       73.16       83.96      7.54 o 
  -8   0  18      109.24      102.45      8.14 o 
  -7   0  18      128.32      118.75      8.74 o 
  -5   0  18      135.61      149.74      9.73 o 
  -4   0  18        3.00        3.77      1.98 o 
  -3   0  18        9.51       10.72      1.88 o 
  -2   0  18      285.67      282.96     10.40 o 
  -1   0  18      237.86      238.36      9.06 o 
   0   0  18       48.70       50.16      5.85 o 
   1   0  18       31.32       27.72      2.71 o 
   2   0  18       16.13       14.24      2.38 o 
   3   0  18        0.02       -0.43      1.04 o 
   4   0  18       11.39        8.13      2.98 o 
 -10   1  18       32.60       27.82      3.58 o 
  -9   1  18       36.49       37.38      4.17 o 
  -8   1  18       19.62       29.17      5.16 o 
  -7   1  18        0.39       -0.51      1.39 o 
  -6   1  18        2.11        4.65      1.67 o 
  -5   1  18      135.38      131.96      6.38 o 
  -4   1  18      230.84      215.74     11.13 o 
  -3   1  18       57.85       59.92      2.88 o 
  -2   1  18       21.70       21.10      1.83 o 
  -1   1  18        6.04        5.91      1.01 o 
   0   1  18        6.40        6.16      1.03 o 
   1   1  18       11.68       14.74      1.46 o 
   2   1  18       34.27       32.77      3.17 o 
   3   1  18       55.32       59.41      3.99 o 
   4   1  18        8.95        5.96      1.42 o 
  -9   2  18        0.61       -0.24      2.38 o 
  -8   2  18       12.07        8.58      3.47 o 
  -7   2  18       44.67       40.85      3.90 o 
  -6   2  18        1.08        1.03      1.33 o 
  -5   2  18       31.02       27.83      3.17 o 
  -4   2  18       61.94       59.87      2.99 o 
  -3   2  18        1.53        2.11      0.88 o 
  -2   2  18       11.72       13.14      1.54 o 
  -1   2  18        1.62        2.70      0.92 o 
   0   2  18       37.92       36.57      2.45 o 
   1   2  18        3.17        4.65      1.80 o 
   2   2  18       28.25       25.62      2.25 o 
  -5   3  18        0.13        0.12      1.59 o 
  -4   3  18        2.77        3.96      1.20 o 
  -3   3  18       47.00       53.97      3.53 o 
  -2   3  18        0.40        0.99      1.59 o 
 -10   1  19        8.08        9.35      2.98 o 
  -9   1  19        1.89        0.46      1.47 o 
  -8   1  19       26.26       25.60      4.96 o 
  -7   1  19       41.46       45.23      6.25 o 
  -6   1  19       12.93       15.70      7.44 o 
  -5   1  19        3.56        3.97      1.98 o 
  -4   1  19       63.66       66.25      5.46 o 
  -3   1  19       79.16       81.81      3.49 o 
  -2   1  19        2.74        5.22      1.13 o 
  -1   1  19        0.15       -0.32      0.74 o 
   0   1  19       41.10       44.31      2.44 o 
   1   1  19       39.61       44.21      2.48 o 
   2   1  19        0.01       -0.30      1.10 o 
  -8   2  19       42.53       46.84      4.48 o 
  -7   2  19       41.17       47.98      4.43 o 
  -6   2  19       27.19       24.94      3.67 o 
  -5   2  19        8.54        9.47      2.28 o 
  -4   2  19       16.30       15.23      2.98 o 
  -3   2  19       12.85       11.87      1.49 o 
  -2   2  19       52.88       50.51      5.26 o 
  -1   2  19       54.72       58.39      4.64 o 
   0   2  19       14.99       16.77      1.82 o 
   1   2  19        9.95       11.56      1.60 o 
  -9   0  20      107.86      102.24      8.93 o 
  -8   0  20       21.38       25.79      4.76 o 
  -7   0  20        2.04        2.78      2.18 o 
  -5   0  20       28.29       28.57      4.56 o 
  -4   0  20       38.46       53.78      6.15 o 
  -3   0  20       34.90       38.69      5.16 o 
  -2   0  20       70.03       72.97      4.34 o 
  -1   0  20       35.51       34.14      3.15 o 
   0   0  20        4.27        4.17      1.57 o 
   1   0  20        7.79        7.77      4.27 o 
  -8   1  20        7.88       14.68      4.17 o 
  -7   1  20       54.64       61.44      5.14 o 
  -6   1  20       64.89       61.51      4.57 o 
  -5   1  20       10.37       15.74      3.97 o 
  -4   1  20        0.59       -0.08      1.14 o 
  -3   1  20        0.43       -0.32      0.99 o 
  -2   1  20        0.43        0.48      1.05 o 
  -1   1  20        0.33        0.00      0.82 o 
   0   1  20        6.78        4.85      1.10 o 
   1   1  20       32.33       30.98      2.59 o 
  -5   2  20        7.96        6.75      2.88 o 
  -4   2  20        2.03        2.07      1.79 o 
  -3   2  20        0.07        0.51      0.88 o 
  -2   2  20        1.59        2.13      1.05 o 
  -6   1  21       30.46       28.95      3.47 o 
  -5   1  21       38.43       42.01      4.04 o 
  -4   1  21        2.19        2.43      1.52 o 
  -3   1  21       21.38       21.01      2.81 o 
  -2   1  21        8.56        8.66      1.75 o 
                                                 
